# Supplementary material for: Characterization of Nematicidal Activity and Nematode-Toxic Metabolites of a Soilborne Brevundimonas bullata Isolate
Source: Pathogens. 2022 Jun 20;11(6):708. doi: 10.3390/pathogens11060708 (PMC9229253; doi:10.3390/pathogens11060708)
Supplement: Supplementary file 1 [file pathogens-11-00708-s001.zip]

Archive with 1 entries (1 files):
- pathogens-1744208-supplementary.pdf
